# Supplementary material for: Maternal Experiences with Exclusive Pumping—An Online Survey
Source: Healthcare (Basel). 2026 May 15;14(10):1361. doi: 10.3390/healthcare14101361 (PMC13205383; doi:10.3390/healthcare14101361)
Supplement: Supplementary file 1 [file healthcare-14-01361-s001.zip]

Archive with 1 entries (1 files):
- healthcare-4261132-supplementary.pdf
